# Supplementary material for: Testing Two Somatic Cell Count Cutoff Values for Bovine Subclinical Mastitis Detection Based on Milk Microbiota and Peripheral Blood Leukocyte Transcriptome Profile
Source: Animals (Basel). 2022 Jun 30;12(13):1694. doi: 10.3390/ani12131694 (PMC9264859; doi:10.3390/ani12131694)
Supplement: Supplementary file 1 [file animals-12-01694-s001.zip]

Archive with 1 entries (1 files):
- animals-1758589-supplementary.pdf
